# Supplementary material for: Photothermally controlled ICG@ZIF-8/PLGA coating to modify the degradation behavior and biocompatibility of Zn-Li alloy for bone implants
Source: Regen Biomater. 2025 Jan 6;12:rbaf001. doi: 10.1093/rb/rbaf001 (PMC11879299; doi:10.1093/rb/rbaf001)
Supplement: rbaf001_Supplementary_Data [file rbaf001_supplementary_data.zip]

Archive with 3 entries (3 files):
- bc3b9_Supplementary_File_for_Review.docx
- rbaf001_Supplementary_Data.zip
- Log.txt
