# Supplementary material for: Photothermally controlled ICG@ZIF-8/PLGA coating to modify the degradation behavior and biocompatibility of Zn-Li alloy for bone implants
Source: Regen Biomater. 2025 Jan 6;12:rbaf001. doi: 10.1093/rb/rbaf001 (PMC11879299; doi:10.1093/rb/rbaf001)
Supplement: rbaf001_Supplementary_Data [file rbaf001_supplementary_data.zip › Log.txt]

Copying the file from \\chenasprod\Software_Support\Smart_Suite\Smart_Track\Watch_Folder\Smart_Proof_Marked_PDF\OP-REGB250001_AuthorCorr_SupplementFolder_bc3b9_Supplementary_File_for_Review.docx---> to --->\\chenasprod\kglinw2\Journals\OUP\REGB\Vol00000\250001\FreshMss\suppl_data\\bc3b9_Supplementary_File_for_Review.docx--> 2/2/2025 9:12 AM
Copying the file from \\chenasprod\Software_Support\Smart_Suite\Smart_Track\Watch_Folder\Smart_Proof_Marked_PDF\OP-REGB250001_PECorr_SupplementFolder_bc3b9_Supplementary_File_for_Review.docx---> to --->\\chenasprod\kglinw2\Journals\OUP\REGB\Vol00000\250001\FreshMss\suppl_data\\bc3b9_Supplementary_File_for_Review.docx--> 2/4/2025 12:47 PM
